# Supplementary material for: FACS-Sortable Triple Emulsion Picoreactors for Screening Reactions in Biphasic Environments
Source: Adv Mater Interfaces. Author manuscript; Available in PMC 2025 Aug 19. (PMC12360416; doi:10.1002/admi.202400403)
Supplement: Supporting Data [file NIHMS2095783-supplement-Supporting_Data.csv]

Criteria: segmented flow or microfluidic droplet papers that have at least 3 layers or that have 2 layers that are involved in the chemical reaction -- non-exclusive
Paper	Journal	Year	DOI	Number of layers	Number of phases	Phases	Isolated biphasic reaction/process	Scale	Throughput	FACS Compatible	Enzyme compatible	Highly comparable	Focus	Comments
This work		2024		4	3	aqueous fluorocarbon hydrocarbon	Yes	30-45 µm	kHz	Yes	Yes
A novel droplet-based approach to study phase transformations in lyotropic liquid crystalline systems	Journal of Colloid and Interface Science	2023	https://doi.org/10.1016/j.jcis.2023.03.011	3	3	aqueous fluorocarbon hydrocarbon	No possible	>125 µm		No	N/A presume yes	Yes	Biphasic reactions/processes in microfluidic systems	Capilary microfluidic device for structurally chracterizing biphasic aqueous-hydrocarbon droplets
Controlled Continuous Evolution of Enzymatic Activity Screened at Ultrahigh Throughput Using Drop-Based Microfluidics	Angewandte Chemie	2023	https://doi.org/10.1002/anie.202303112	2	2	aqueous undefined oil (likely fluorocarbon)	No	>10 µm		No	Yes		Optimizing catalysts/conditions with microfluidic systems	FADS enzyme evolution platform coupled with continuous DNA mutagenesis based on droplet encapsulated cells
A Multiplexed Cell-Free Assay to Screen for Antimicrobial Peptides in Double Emulsion Droplets	Angewandte Chemie	2022	https://doi.org/10.1002/anie.202114632	4	3	aqueous fluorocarbon vesicle	Yes	32 µm		Yes	Yes	Yes	Optimizing catalysts/conditions with microfluidic systems	FACS sortable droplets containing vesicle-sequestered reagents for screening antibiotics
Analysis of double-emulsion droplets with ESI mass spectrometry for monitoring lipase-catalyzed ester hydrolysis at nanoliter scale	Analytical and Bioanalytical Chemistry	2022	https://doi.org/10.1007/s00216-022-04266-2	3	3	aqueous fluorocarbon hydrocarbon	Yes	~300 µm (Inner droplet is 1.8 nL and ~150 µm outer is 14 nL)	~0.05-0.2 Hz	No	Yes	Yes	Biphasic reactions/processes in microfluidic systems	ESI-MS readout of biphasic reactions high-throughput compatible
Compartmentalized Aqueous-in-Aqueous Droplets for Flow Biocatalysis	ACS Applied Materials and Interfaces	2022	https://doi.org/10.1021/acsami.1c22089	2	2	aqueous	No	>100 mm		No	Yes		Optimizing catalysts/conditions with microfluidic systems	Optimization of urease activity in water-in-water emulsions that separate enzyme from bulk substrate/product
Ultrahigh-Throughput Screening of an Artificial Metalloenzyme using Double Emulsions	Angewandte Chemie	2022	https://doi.org/10.1002/anie.202207328	3	2	aqueous fluorocarbon	No	~50 µm		Yes	Yes	Yes	Optimizing catalysts/conditions with microfluidic systems	FACS sortable double emulsion platform for evolving biotin with an organometallic cofactor on cell-surface
Continuous biphasic chemical processes in a four-phase segmented flow reactor	Reaction Chemistry & Engineering	2021	https://doi.org/10.1039/D1RE00247C	2	2	hydrocarbon	No	~10 mm		No	No		Optimizing catalysts/conditions with microfluidic systems	Droplets in extended capilary system for continuous feedback optimization of multiphasic reactions
Continuous biphasic chemical processes in a four-phase segmented flow reactor	Reaction Chemistry & Engineering	2021	https://doi.org/10.1039/D1RE00247C	3	3	fluorocarbon hydrocarbon	No	~10 mm		No	No		Optimizing catalysts/conditions with microfluidic systems	Droplets in extended capilary system for continuous feedback optimization of multiphasic reactions
Continuous biphasic chemical processes in a four-phase segmented flow reactor	Reaction Chemistry & Engineering	2021	https://doi.org/10.1039/D1RE00247C	4	4	fluorocarbon hydrocarbon gas	Yes	~10 mm		No	No		Optimizing catalysts/conditions with microfluidic systems	Droplets in extended capilary system for continuous feedback optimization of multiphasic reactions
Hydrodynamics of triple emulsion droplet generation in a flow-focusing microfluidic device	Chemical Engineering Science	2021	https://doi.org/10.1016/j.ces.2021.116648	4	2	aqueous hydrocarbon	No	> 500 µm		No	N/A		Generating multi-layer droplet architectures
Tailored Double Emulsions Made Simple	Advanced Materials	2021	https://doi.org/10.1002/adma.202107338	3	2	aqueous fluorocarbon	No	15-70 µm		No	N/A presume yes		Generating multi-layer droplet architectures	Some droplets generated by this method will be FACS compatible but the population as a whole will likely clog the nozzle. This method is anticipated to be compatible with enzymes if appropriate surfactants are used.
Triple Emulsion-Based Rapid Microfluidic Production of Core–Shell Hydrogel Microspheres for Programmable Biomolecular Conjugation	ACS Applied Materials and Interfaces	2021	https://doi.org/10.1021/acsami.0c20081	3	3	aqueous hydrocarbon	No	100-200 µm		No	N/A		Biphasic reactions/processes in microfluidic systems	Oil-assisted generation of aqueous-aqueous phase seaparation for bead synthesis
Microfluidic Generation of All-Aqueous Double and Triple Emulsions	Small	2020	https://doi.org/10.1002/smll.201906565	3	3	aqueous	No	>60 µm		No	N/A		Generating multi-layer droplet architectures
Microfluidic Generation of All-Aqueous Double and Triple Emulsions	Small	2020	https://doi.org/10.1002/smll.201906565	4	3	aqueous	No	N/A		No	N/A		Generating multi-layer droplet architectures
Enzymatic Biodiesel Synthesis by the Biphasic Esterification of Oleic Acid and 1-Butanol in Microreactors	Industrial & Engineering Chemistry Research	2019	https://doi.org/10.1021/acs.iecr.9b02693	2	2	aqueous hydrocarbon	No	300-1000 µm		No	Yes	Yes	Biphasic reactions/processes in microfluidic systems	Microfluidic droplets for the enzymatic production of biofuels
Efficient molecular evolution to generate enantioselective enzymes using a dual-channel microfluidic droplet screening platform	Nature Communications	2018	https://doi.org/10.1038/s41467-018-03492-6	2	2	aqueous fluorocarbon	No	24-42 µm	kHz	No	Yes		Optimizing catalysts/conditions with microfluidic systems	FADS platform for evolving an enantioselective esterase
Microencapsulation by pectin for multi-components carriers bearing both hydrophobic and hydrophilic active agents	Carbohydrate Polymers	2018	https://doi.org/10.1016/j.carbpol.2017.11.026	5	5	aqueous hydrocarbon	No	70-110 µm		No	N/A	Yes	Biphasic reactions/processes in microfluidic systems	Pectin micro compartments containing hydrophobic and hydrophilic nanoparticles in an oil core potential to house and separate biphasic reactions
Combinatorial microfluidic droplet engineering for biomimetic material synthesis	Science Advances	2016	https://doi.org/10.1126/sciadv.1600567	3	2	aqueous hydrocarbon	No	~50		N/A presume yes	Yes	Yes	Generating multi-layer droplet architectures	Double emulsion droplet generation that induces the formation of titanium oxide shell around the oil
Suzuki–Miyaura cross-coupling optimization enabled by automated feedback	Reaction Chemistry & Engineering	2016	https://doi.org/10.1039%2Fc6re00153j	2	2	gas hydrocarbon	No	>1 mm	mHz	No	N/A presume yes		Optimizing catalysts/conditions with microfluidic systems	Optimization of carbon-carbon bond formation reaction in a continuous capilary system
Triple Emulsion Drops with An Ultrathin Water Layer: High Encapsulation Efficiency and Enhanced Cargo Retention in Microcapsules	Advanced Materials	2016	https://doi.org/10.1002/adma.201505801	4	3	aqueous hydrocarbon silicone	No	90-95 µm		No	N/A		Biphasic reactions/processes in microfluidic systems	Triple emulsion generation with photocurable oil shell that can be polymerized
Simultaneous solvent screening and reaction optimization in microliter slug	Chemical Communications	2015	https://doi.org/10.1039/C5CC03651H	2	2	gas hydrocarbon	No	>1 mm		No	N/A presume yes		Optimizing catalysts/conditions with microfluidic systems	Segmented capilary flow platform for optimizing reaction conditions with realtime feedback
Evolution of oil droplets in a chemorobotic platform	Nature Communications	2014	https://doi.org/10.1038/ncomms6571	2	2	aqueous hydrocarbon	Yes	~1-10 mm	mHz	No	N/A presume yes	Yes	Optimizing catalysts/conditions with microfluidic systems	Robotic and imaging platform for optimizing components of oil-in-water emulsions for behaviors such as stability shrinkage motility
Formation of polymersomes with double bilayers templated by quadruple emulsions	Lab on a Chip	2013	https://doi.org/10.1039/C3LC41112E	5	3	aqueous chlorocarbon hydrocarbon	Yes	~100 µm		No	N/A		Biphasic reactions/processes in microfluidic systems	Used for generation of thin shells from bilayer membranes of coblock polymers
Integrated lipase-catalyzed isoamyl acetate synthesis in a miniaturized system with enzyme and ionic liquid recycle	Green Processing and Synthesis	2013	https://doi.org/10.1515/gps-2013-0082	2	2	hydrocarbon ionic liquid	No	190 µm		No	Yes		Biphasic reactions/processes in microfluidic systems	Esterification reaction with hydrophobic products sequestered in hydrocarbon single emulsions
One Step Formation of Controllable Complex Emulsions: From Functional Particles to Simultaneous Encapsulation of Hydrophilic and Hydrophobic Agents into Desired Position	Advanced Materials	2013	https://doi.org/10.1002/adma.201204657	3	2	aqueous hydrocarbon	No	~100 µm		No	N/A		Biphasic reactions/processes in microfluidic systems	Used for generation of polymer shells and Janus particles
One Step Formation of Controllable Complex Emulsions: From Functional Particles to Simultaneous Encapsulation of Hydrophilic and Hydrophobic Agents into Desired Position	Advanced Materials	2013	https://doi.org/10.1002/adma.201204657	4	2	aqueous hydrocarbon	No	~95 µm		No	N/A		Biphasic reactions/processes in microfluidic systems	Used for generation of polymer shells and Janus particles
One Step Formation of Controllable Complex Emulsions: From Functional Particles to Simultaneous Encapsulation of Hydrophilic and Hydrophobic Agents into Desired Position	Advanced Materials	2013	https://doi.org/10.1002/adma.201204657	5	2	aqueous hydrocarbon	No	~120 µm		No	N/A		Biphasic reactions/processes in microfluidic systems	Used for generation of polymer shells and Janus particles
High-volume production of single and compound emulsions in a microfluidic parallelization arrangement coupled with coaxial annular world-to-chip interfaces	Lab on a Chip	2012	https://doi.org/10.1039/C2LC40245A	3	3	aqueous hydrocarbon silicone	No possible	90-150 µm		No	N/A presume yes		Biphasic reactions/processes in microfluidic systems	Highly parallelized generation of multi-layer droplets from serial flow focusers O/O/W emulsions
High-volume production of single and compound emulsions in a microfluidic parallelization arrangement coupled with coaxial annular world-to-chip interfaces	Lab on a Chip	2012	https://doi.org/10.1039/C2LC40245A	4	4	aqueous fluorocarbon hydrocarbon silicone	No possible	90-150 µm		No	N/A presume yes		Generating multi-layer droplet architectures	Highly parallelized generation of multi-layer droplets from serial flow focusers O/O/O/W emulsions
Interfacial organic synthesis in a simple droplet-based microfluidic system	Lab on a Chip	2012	https://doi.org/10.1039/C2LC40052A	2	2	aqueous hydrocarbon	No	70-100 µm		No	N/A presume yes		Biphasic reactions/processes in microfluidic systems	Ether synthesis in single emulsions examined yield as a function of droplet geometry
One-Step Emulsification of Multiple Concentric Shells with Capillary Microfluidic Devices	Angewandte Chemie	2011	https://doi.org/10.1002/anie.201102946	4	2	aqueous hydrocarbon	No	300-500 µm		No	N/A presume yes		Generating multi-layer droplet architectures
One-Step Emulsification of Multiple Concentric Shells with Capillary Microfluidic Devices	Angewandte Chemie	2011	https://doi.org/10.1002/anie.201102946	5	2	aqueous hydrocarbon	No	300-500 µm		No	N/A presume yes		Generating multi-layer droplet architectures
Evolution of Catalysts Directed by Genetic Algorithms in a Plug-Based Microfluidic Device Tested with Oxidation of Methane by Oxygen	Journal of the American Chemical Society	2010	https://doi.org/10.1021/ja909853x	3	3	aqueous fluorocarbon gas	Yes	1000 µm	mHz	No	N/A presume yes	Yes	Optimizing catalysts/conditions with microfluidic systems	Capilary microfluidic system for screening catalyst components during the production of methanol from methane and oxygen
Phase-Transfer Catalysis in Segmented Flow in a Microchannel: Fluidic Control of Selectivity and Productivity	Industrial & Engineering Chemistry Research	2010	https://pubs.acs.org/doi/full/10.1021/ie9017918	2	2	aqueous hydrocarbon	No	>250 µm		No	N/A presume yes	Yes	Optimizing catalysts/conditions with microfluidic systems	Capilary microfluidic system for continuous reactions
Ultrahigh-throughput screening in drop-based microfluidics for directed evolution	Proceedings of the National Academy of Sciences	2010	https://doi-org.stanford.idm.oclc.org/10.1073/pnas.0910781107	2	2	aqueous fluorocarbon	No	23 µm	kHz	No	Yes		Optimizing catalysts/conditions with microfluidic systems	FADS platform for evolving an accelerated horseradish peroxidase
A microfluidic cross-flowing emulsion generator for producing biphasic droplets and anisotropically shaped polymer particles	Microfluidics and Nanofluidics	2009	https://doi.org/10.1007/s10404-009-0559-6	3	3	aqueous hydrocarbon silicone	Yes	100-120 µm		No	N/A presume yes		Biphasic reactions/processes in microfluidic systems	Used to make half-sphere and core-shell polymer particles
A microfluidic cross-flowing emulsion generator for producing biphasic droplets and anisotropically shaped polymer particles	Microfluidics and Nanofluidics	2009	https://doi.org/10.1007/s10404-009-0559-6	3	3	aqueous hydrocarbon fluorocarbon	Yes	100-120 µm		No	N/A presume yes		Biphasic reactions/processes in microfluidic systems	Used to make half-sphere and core-shell polymer particles
High-Order Multiple Emulsions Formed in Poly(dimethylsiloxane) Microfluidics	Small	2009	https://doi.org/10.1002/smll.200900569	2	2	aqueous fluorocarbon	No	~55 µm		No	N/A presume yes		Generating multi-layer droplet architectures	Characterization of flow focuser geometry for higher order emulsion generation
High-Order Multiple Emulsions Formed in Poly(dimethylsiloxane) Microfluidics	Small	2009	https://doi.org/10.1002/smll.200900569	3	2	aqueous fluorocarbon	No	~65 µm		No	N/A presume yes		Generating multi-layer droplet architectures	Characterization of flow focuser geometry for higher order emulsion generation
High-Order Multiple Emulsions Formed in Poly(dimethylsiloxane) Microfluidics	Small	2009	https://doi.org/10.1002/smll.200900569	4	2	aqueous fluorocarbon	No	~75 µm		No	N/A presume yes		Generating multi-layer droplet architectures	Characterization of flow focuser geometry for higher order emulsion generation
High-Order Multiple Emulsions Formed in Poly(dimethylsiloxane) Microfluidics	Small	2009	https://doi.org/10.1002/smll.200900569	5	2	aqueous fluorocarbon	No	~95 µm		No	N/A presume yes		Generating multi-layer droplet architectures	Characterization of flow focuser geometry for higher order emulsion generation
High-Order Multiple Emulsions Formed in Poly(dimethylsiloxane) Microfluidics	Small	2009	https://doi.org/10.1002/smll.200900569	6	2	aqueous fluorocarbon	No	~120 µm		No	N/A presume yes		Generating multi-layer droplet architectures	Characterization of flow focuser geometry for higher order emulsion generation
Monodisperse Double Emulsions Generated from a Microcapillary Device	Science	2007	https://doi.org/10.1126/science.1109164	3	3	aqueous silicone	No	50-500 µm		No	N/A presume yes		Generating multi-layer droplet architectures	Generation of aqueous shell droplet applied to core-shell polymer architecture
